# Supplementary material for: Integrative Discovery of Epigenetically Derepressed Cancer Testis Antigens in NSCLC
Source: PLoS One. 2009 Dec 4;4(12):e8189. doi: 10.1371/journal.pone.0008189 (PMC2781168; doi:10.1371/journal.pone.0008189)
Supplement: Table S1 — Primer Sequences (0.02 MB XLS) [file pone.0008189.s005.xls]

## Sheet: Sheet1
QUMSP	F primer	R primer
MAGEA3	TTGTGAGATTTTTGTTTTGAGTAATG	CAACCTAAAAATCTTCCCCTACAA
MAGEA12	TTTTGTTTTGAGTAATGGTTTGATG	CCCTCTATCTAAAATAAAACCCACC
MAGEA4	ATTTATATTTTTATTTAGGTAGGATTTTTG	TCTCAAACTACAAATCAAACACA
MAGEA1	TTTGGTTTTTGTTAGGAAATATTTG	ACAAAACCTAAATCAAATTCCTTCA
SBSN	TAAGATGTGATTGGTTTAGATGTTGA	CCTACAACCTACCATACCCACT
TKTL1	TAAATATTTTAGATTTTTTGATTTGTTTGT	TAATATCAATACAACTCCCTCCACA
MAGEA5	TGGTTTTGTTTTTGTTTTTAATTGA	AAATAACCCAAACTAAAAAATCCAC
ZNF711	TTTTTATTTTGTAGTAAGGGTAGTGTGAT	CCCTTAAAATCCTCACATTCAAA
NY-ESO-1	GGTATTGTGGTTATTTTTTGGTTTG	CACACAAAAACCCTACTTCCAAC
G6PD	GTTTTGGAGAGAAGTTTGAGTTTGT	TCCAAAAAACAAAAAAACATATAAACA
(q)RT-PCR
MAGEA3	AAGATCTGCCAGTGGGTCTC	CCCCAGGGTGACTTCAACTA
MAGEA12	CGTGAGGAGGCAAGGTTCTGAGG	CCTGCGCACCCACCAAGCCCAG
MAGEA4	AGGAGAAGATCTGCCTGTGG	CAGCCTCCTGCTCCTCAGTA
MAGEA1	CCAAGGAGAAGATCTGCCTGTGGG	CCAGGGTGCCCAGGACCAGAG
SBSN	CACCATGCTGCTGGCCAGGCCG	GTTGGCGACGCTCCTCCACAG
TKTL1	GATCACTACCCGCAAGGTG	CACAGGGTAAAGAGGCCAAA
MAGEA5	GATCTGCCAGTGGGTCTCCATTGCC	CTGGGACCAGAGGAGAGGAGGAGG
ZNF711	GCAGCGGGAGAAGATGGTTTACATGG	CAGCTGTTTGCCACTGCCTGG
NY-ESO-1	GGATGCTGCAGATGCGGGGCC	GGTGGTCTGCAGCAGTCAGTCGGATAG
G6PD	GGAGTCGGAGCTGGACCTGACC	GGCCTCGGCTGCCATAAATATAGGG
Sequencing- Bisulfite
MAGEA3	GGTAGAATTTAGTTTTATTTTTGTT	CAACCTAAAAATCTTCCCCTAC
MAGEA12	TTTTGTTGTGAATTTAGGGAAGTTA	ACTTCTAACCAACCCTACCCTAATC
MAGEA4	TTATATTTTTATTTAGGTAGGATTTT	ACAACAAAAATAATATTAAATTTTT
MAGEA1	GGGTTGAGGGTTTTTAAGATTTTAT	CACAAAACCTAAATCAAATTCCTTC
SBSN	TTTTTTAGGTTTTATGAGGGGTTTT	TACTATTACCAACCCCAAATCCTAC
TKTL1	TATTTTAGATTTTTTGATTTGTTTG	ACAACACCTACAAAATACCCCTATC
MAGEA5	GAATTTTTATTTTTTTTAGGTTTTA	AAATCTCACCTTACCTCTTCACAAA
ZNF711	TTTGGGAAATTTGGAAAATAGAA	CTACAAAATAAAAAACCAAAAAAAA
NY-ESO-1	GGAGGTTGTTGAGTTTAGTTAGAGGT	TACCCCCTAAACCATCAAAAATAC
G6PD	GTTTAAGTAATTTGGGTTTTGAAT	TATTAAACAATCTCTTCTTAATTCC
